# Supplementary material for: Activity-induced spontaneous spikes in GABAergic neurons suppress seizure discharges: an implication of computational modeling
Source: Oncotarget. 2017 Feb 23;8(20):32384–97. doi: 10.18632/oncotarget.15660 (PMC5464796; doi:10.18632/oncotarget.15660)
Supplement: Supplementary file 2 [file oncotarget-08-32384-s002.xlsx]

## Sheet: Table S1
Table S1. Information of each neuron in the network
Cell ID	Cell Type	IsAISS	Vrest (mV)	Vth (mV)	Cm (pF)	Rm (MΩ)	RP (ms)	Vm (mV)
1	Pyramidal	0	-71.3279	-33.468	120.692	313.72	31.208	-65.1488
2	Pyramidal	0	-69.4077	-39.2744	78.342	181.408	31.7399	-65.0814
3	Pyramidal	0	-67.0114	-47.3806	49.9045	256.261	32.3264	-59.5133
4	Pyramidal	0	-71.975	-46.5877	39.5356	168.284	28.0401	-78.454
5	GABAergic	0	-60.006	-39.5274	84.1142	331.658	12.9108	-72.7404
6	Pyramidal	0	-74.1486	-42.3907	80.0978	424.397	27.3767	-90.4618
7	Pyramidal	0	-66.6858	-34.0818	83.9829	261.684	31.1245	-77.7057
8	Pyramidal	0	-72.4034	-43.256	121.399	474.174	27.0738	-77.5304
9	Pyramidal	0	-73.3592	-45.708	65.8003	370.771	29.9939	-66.196
10	GABAergic	1	-57.3738	-38.2864	87.3214	425.44	9.0045	-63.8639
11	Pyramidal	0	-73.9817	-40.3607	95.0902	284.05	30.3121	-83.1062
12	Pyramidal	0	-70.5308	-50.6861	106.385	301.202	25.7259	-63.1851
13	Pyramidal	0	-67.2963	-44.7313	86.6734	257.243	30.6433	-57.724
14	Pyramidal	0	-70.4959	-41.9853	65.0696	215.855	26.2147	-67.8884
15	GABAergic	0	-64.9405	-39.1067	100.784	342.485	7.8292	-57.4213
16	Pyramidal	0	-75.8699	-38.1997	113.593	300.594	30.5778	-69.9021
17	Pyramidal	0	-60.9416	-41.3647	96.7017	318.094	34.2163	-73.6301
18	Pyramidal	0	-67.6822	-46.4582	69.2415	406.04	32.0966	-64.9921
19	Pyramidal	0	-63.2962	-50.4581	61.0697	144.502	31.8594	-61.4352
20	GABAergic	0	-60.6503	-39.0095	62.0225	329.781	10.6132	-54.2575
21	Pyramidal	0	-64.0245	-43.9831	102.319	292.34	29.9301	-74.6309
22	Pyramidal	0	-68.5637	-45.3818	145.498	376.317	34.8097	-64.8541
23	Pyramidal	0	-73.8665	-46.4527	72.1889	144.824	31.4801	-76.3804
24	Pyramidal	0	-69.2352	-38.0385	62.4388	156.365	31.9625	-69.0354
25	GABAergic	1	-60.4274	-38.5491	85.6178	363.805	10.1837	-56.1594
26	Pyramidal	0	-64.1188	-38.1515	85.0014	210.992	31.1223	-69.4056
27	Pyramidal	0	-63.0489	-42.6147	87.7878	294.563	28.5747	-68.9561
28	Pyramidal	0	-67.7148	-40.6466	94.7783	324.842	35.8341	-71.2305
29	Pyramidal	0	-72.2193	-42.13	52.4262	271.197	31.0947	-89.9435
30	GABAergic	0	-56.1676	-37.6749	83.1343	284.602	8.38928	-39.9477
31	Pyramidal	0	-62.2173	-52.3076	73.0817	329.189	27.015	-59.7747
32	Pyramidal	0	-66.4381	-36.485	81.1807	278.003	23.2366	-62.4456
33	Pyramidal	0	-77.1984	-39.4682	38.7751	392.142	30.0946	-72.9956
34	Pyramidal	0	-70.3478	-43.752	60.3582	321.894	29.6723	-58.5704
35	GABAergic	0	-57.1071	-37.8633	65.3929	274.328	10.4979	-54.772
36	Pyramidal	0	-66.142	-40.5316	111.28	153.778	27.6561	-66.4014
37	Pyramidal	0	-70.4856	-49.0708	60.0383	416.368	29.5889	-73.763
38	Pyramidal	0	-68.7688	-46.464	97.388	253.407	30.1076	-59.1298
39	Pyramidal	0	-74.5228	-48.349	127.386	214.956	28.8263	-74.7143
40	GABAergic	1	-54.4747	-38.7268	83.5907	256.599	10.3247	-54.7531
41	Pyramidal	0	-67.4747	-52.4189	68.115	297.419	31.9995	-67.9827
42	Pyramidal	0	-70.6128	-45.5659	89.2215	222.993	30.5218	-78.1638
43	Pyramidal	0	-57.0849	-51.0586	104.565	239.739	29.0836	-62.2994
44	Pyramidal	0	-67.0541	-39.5434	125.646	381.175	21.1858	-52.7128
45	GABAergic	0	-58.8944	-38.9774	23.2973	303.003	10.7975	-55.4564
46	Pyramidal	0	-70.958	-44.646	86.5574	198.269	27.0486	-71.4652
47	Pyramidal	0	-64.1907	-37.1683	58.1815	396.774	36.3934	-60.7665
48	Pyramidal	0	-71.0211	-41.4427	59.7317	61.5314	32.5422	-67.2201
49	Pyramidal	0	-73.3021	-39.4183	87.3544	330.13	27.6185	-59.0842
50	GABAergic	0	-60.7801	-37.6261	47.8703	267.939	10.2503	-56.5335
51	Pyramidal	0	-70.2139	-42.423	102	406.923	33.8759	-53.9779
52	Pyramidal	0	-64.7227	-44.9553	58.5806	276.263	23.5404	-62.9487
53	Pyramidal	0	-54.1974	-43.708	63.9775	373.567	33.477	-60.6851
54	Pyramidal	0	-73.4606	-47.5785	84.2175	201.342	30.6093	-76.6737
55	GABAergic	0	-59.6914	-37.9955	82.0709	200.269	12.4675	-60.4185
56	Pyramidal	0	-68.7076	-46.5651	89.7053	308.149	28.0779	-66.2036
57	Pyramidal	0	-69.0308	-45.4982	72.1971	315.744	31.5984	-51.9464
58	Pyramidal	0	-69.1844	-36.7371	110.021	346.043	33.7778	-83.15
59	Pyramidal	0	-80.5745	-43.8169	48.3967	347.009	25.1615	-83.2154
60	GABAergic	1	-54.5424	-38.3402	142.143	317.281	8.00485	-68.4186
61	Pyramidal	0	-65.6262	-40.9943	56.8274	232.181	27.4472	-60.5522
62	Pyramidal	0	-69.4353	-38.2711	67.7007	349.431	29.4154	-62.7378
63	Pyramidal	0	-66.8703	-45.0792	111.48	296.961	34.3055	-73.1769
64	Pyramidal	0	-65.1364	-43.1686	121.179	245.605	33.161	-67.1602
65	GABAergic	0	-68.9542	-39.1091	102.847	289.772	9.0888	-52.445
66	Pyramidal	0	-65.4123	-42.6273	45.8727	283.849	30.3253	-55.7417
67	Pyramidal	0	-67.3026	-44.0846	49.4368	392.281	29.2069	-69.8072
68	Pyramidal	0	-78.7979	-38.5339	81.0743	415.772	26.2498	-63.7681
69	Pyramidal	0	-65.5613	-38.0722	83.6029	357.565	28.7932	-63.1875
70	GABAergic	0	-70.5365	-35.7127	82.4223	358.54	11.395	-61.854
71	Pyramidal	0	-71.9612	-43.4994	83.1946	268.867	28.606	-63.4744
72	Pyramidal	0	-68.4736	-46.0387	71.3376	251.952	25.6344	-70.0187
73	Pyramidal	0	-75.1362	-44.2124	86.5183	160.036	29.7002	-80.0763
74	Pyramidal	0	-57.6116	-38.0049	58.2743	420.157	29.6222	-41.981
75	GABAergic	1	-58.5574	-35.2256	89.4723	398.804	12.428	-54.9802
76	Pyramidal	0	-68.3541	-33.8936	60.2036	400.722	25.2986	-65.4457
77	Pyramidal	0	-72.462	-44.151	62.7151	214.492	29.0134	-75.506
78	Pyramidal	0	-64.8161	-50.0249	60.5231	202.445	33.3168	-66.92
79	Pyramidal	0	-65.669	-43.8479	114.005	349.488	31.6354	-59.3625
80	GABAergic	0	-62.1124	-39.4153	102.141	244.752	11.2286	-57.8731
81	Pyramidal	0	-74.2682	-42.9201	123.03	307.463	32.608	-79.8235
82	Pyramidal	0	-72.2747	-40.919	76.7356	350.053	27.5828	-74.6492
83	Pyramidal	0	-72.4545	-42.986	106.068	297.946	30.9299	-69.651
84	Pyramidal	0	-71.9571	-47.5681	88.4687	356.944	27.521	-67.1064
85	GABAergic	0	-54.8883	-38.4344	110.664	290.027	10.6589	-55.8976
86	Pyramidal	0	-65.9851	-39.6584	36.1582	239.233	35.2176	-62.7331
87	Pyramidal	0	-68.3189	-54.624	116.282	264.056	31.9587	-70.1097
88	Pyramidal	0	-79.7178	-42.7316	66.177	268.718	25.9828	-63.0358
89	Pyramidal	0	-64.664	-43.0706	83.1714	324.942	30.4912	-57.861
90	GABAergic	1	-61.8192	-38.927	67.2968	367.983	8.59891	-59.6719
91	Pyramidal	0	-73.8417	-38.3974	55.9134	236.18	30.1761	-67.1328
92	Pyramidal	0	-70.3536	-51.1468	98.2408	268.386	33.6049	-67.7927
93	Pyramidal	0	-74.9255	-33.0586	59.8139	158.613	28.878	-79.0469
94	Pyramidal	0	-63.745	-40.48	102.522	217.77	28.8825	-69.8481
95	GABAergic	0	-64.333	-39.2567	137.94	348.882	8.33154	-61.7664
96	Pyramidal	0	-70.9211	-42.5142	82.4627	332.171	32.0718	-78.7492
97	Pyramidal	0	-72.5506	-41.1202	52.4526	368.345	28.985	-79.5938
98	Pyramidal	0	-69.1923	-41.0073	92.2769	223.175	29.1351	-70.4621
99	Pyramidal	0	-72.6804	-35.6974	75.6789	300.814	31.4952	-73.5939
100	GABAergic	0	-61.0203	-38.3158	105.135	283.376	11.5438	-61.9811
